# Supplementary material for: Zoonotic tuberculosis in a high bovine tuberculosis burden area of Ethiopia
Source: Front Public Health. 2023 Sep 13;11:1204525. doi: 10.3389/fpubh.2023.1204525 (PMC10525399; doi:10.3389/fpubh.2023.1204525)
Supplement: SUPPLEMENTARY TABLE S1 — qPCR result for culture positive samples. [file Table_1.XLSX]

## Sheet: Table S 1
Participant Code	Type of TB disease	District	Smear Microscopy	smear grade	culture result	IS1081 ct avrage	RD9 _Ct Averge	RD 4 avrage CT	qPCR_from culture positive samples
A9-022	PTB	Sebeta	Negative		Positive	26.805	30.625	Negative	M. tuberculosis
A10-003	PTB	Adama	Positive	1+	Positive	25.885	29.435	Negative	M. tuberculosis
A10-047	PTB	Adama	Negative		Positive	13.715	15.065	Negative	M. tuberculosis
A5-004	PTB	Sendafa	Positive	2+	Positive	15.1	17.55	Negative	M. tuberculosis
A10-022	PTB	Adama	Positive	Scanty	Positive	14.835	16.735	Negative	M. tuberculosis
A10-004	PTB	Adama	Negative		Positive	13.88	19.55	Negative	M. tuberculosis
A10-009	PTB	Adama	Negative		Positive	15.335	19.64	Negative	M. tuberculosis
A4-012	PTB	Bishoftu	Negative		Positive	15.695	17.075	Negative	M. tuberculosis
A10-006	PTB	Adama	Negative		Positive	16.065	19.04	Negative	M. tuberculosis
A3-101	PTB	Bishoftu	Positive	1+	Positive	17.82	19.57	Negative	M. tuberculosis
A3-074	PTB	Bishoftu	Positive	2+	Positive	14.03	18.665	Negative	M. tuberculosis
A10-028	PTB	Adama	Negative		Positive	17.08	19.22	Negative	M. tuberculosis
A3-036	PTB	Bishoftu	Positive	Scanty	Positive	15.875	18.105	Negative	M. tuberculosis
A8-001	PTB	Adama	Positive	Scanty	Positive	16.65	18.85	Negative	M. tuberculosis
A4-023	PTB	Bishoftu	Positive	3+	Positive	13.56	14.97	Negative	M. tuberculosis
A5-008	PTB	Sendafa	Positive	1+	Positive	15.905	18.19	Negative	M. tuberculosis
A4-010	PTB	Bishoftu	Positive	1+	Positive	24.305	27.14	Negative	M. tuberculosis
A4-004	PTB	Bishoftu	Positive	2+	Positive	15.95	18.12	Negative	M. tuberculosis
A10-043	PTB	Adama	Negative		Positive	22.755	25.33	Negative	M. tuberculosis
A3-078	PTB	Bishoftu	Positive	2+	Positive	12.49	17.41	Negative	M. tuberculosis
A3-110	PTB	Bishoftu	Negative		Positive	15.18	17.8	Negative	M. tuberculosis
A7-008	PTB	Holeta	Positive	1+	Positive	13.705	15.58	Negative	M. tuberculosis
A10-056	PTB	Adama	Negative		Positive	17.09	20.065	Negative	M. tuberculosis
A3-008	PTB	Bishoftu	Positive	1+	Positive	13.385	14.78	Negative	M. tuberculosis
A3-112	PTB	Bishoftu	Negative		Positive	12.645	14.515	Negative	M. tuberculosis
A4-001	PTB	Bishoftu	Positive	1+	Positive	15.205	17.955	Negative	M. tuberculosis
A3-019	PTB	Bishoftu	Negative		Positive	14.45	15.735	Negative	M. tuberculosis
A3-084	PTB	Bishoftu	Negative		Positive	15.07	20.645	Negative	M. tuberculosis
A3-021	PTB	Bishoftu	Positive	Scanty	Positive	14.4	15.9	Negative	M. tuberculosis
A10-005	PTB	Adama	Negative		Positive	15.145	19.615	Negative	M. tuberculosis
A9-023	PTB	Sebeta	Negative		Positive	33.03	31.59	Negative	M. tuberculosis
A10-024	PTB	Adama	Positive	2+	Positive	14.045	18.31	Negative	M. tuberculosis
A3-096	PTB	Bishoftu	Negative		Positive	19.13	23.06	Negative	M. tuberculosis
A4-019	PTB	Bishoftu	Positive	3+	Positive	14.705	16.325	Negative	M. tuberculosis
A3-051	PTB	Bishoftu	Positive	2+	Positive	17.26	19.565	Negative	M. tuberculosis
A3-011	PTB	Bishoftu	Positive	2+	Positive	15.27	16.95	Negative	M. tuberculosis
A4-022	PTB	Bishoftu	Negative		Positive	31.375	35.585	Negative	M. tuberculosis
A3-022	PTB	Bishoftu	Negative		Positive	16.01	18.29	Negative	M. tuberculosis
A3-130	PTB	Bishoftu	Negative		Positive	18.16	19.225	Negative	M. tuberculosis
A3-073	PTB	Bishoftu	Positive	Scanty	Positive	16.675	20.685	Negative	M. tuberculosis
A3-126	PTB	Bishoftu	Negative		Positive	14.985	16.615	Negative	M. tuberculosis
A3-028	PTB	Bishoftu	Negative		Positive	16.335	18.26	Negative	M. tuberculosis
A3-103	PTB	Bishoftu	Positive	3+	Positive	15.53	17.795	Negative	M. tuberculosis
A7-002	PTB	Holeta	Positive	2+	Positive	16.765	18.68	Negative	M. tuberculosis
A4-014	PTB	Bishoftu	Positive	3+	Positive	14.505	16.785	Negative	M. tuberculosis
A9-012	PTB	Sebeta	Negative		Positive	23.63	Negative	23.07	M. bovis
A9-020	PTB	Sebeta	Negative		Positive	30.28	33.745	Negative	M. tuberculosis
A10-071	PTB	Adama	Positive	1+	Positive	18.52	22.58	Negative	M. tuberculosis
A7-009	PTB	Holeta	Positive	3+	Positive	13.67	15.365	Negative	M. tuberculosis
A10-015	PTB	Adama	Positive	1+	Positive	19.24	22.145	Negative	M. tuberculosis
A3-106	PTB	Bishoftu	Positive	Scanty	Positive	15.54	16.585	Negative	M. tuberculosis
A3-080	PTB	Bishoftu	Positive	Scanty	Positive	15.06	18.55	Negative	M. tuberculosis
A9-019	PTB	Sebeta	Negative		Positive	25.35	29.41	Negative	M. tuberculosis
A10-044	PTB	Adama	Negative		Positive	15.75	16.395	Negative	M. tuberculosis
A3-054	PTB	Bishoftu	Positive	1+	Positive	18.89	21.005	Negative	M. tuberculosis
A3-002	PTB	Bishoftu	Positive	2+	Positive	16.2	18.85	Negative	M. tuberculosis
A10-021	PTB	Adama	Negative		Positive	18.07	19.86	Negative	M. tuberculosis
A10-026	PTB	Adama	Positive	1+	Positive	15.955	15.565	Negative	M. tuberculosis
A10-029	PTB	Adama	Negative		Positive	15.075	17.49	Negative	M. tuberculosis
A3-070	PTB	Bishoftu	Negative		Positive	15.905	19.385	Negative	M. tuberculosis
A3-083	PTB	Bishoftu	Positive	1+	Positive	14.49	18.63	Negative	M. tuberculosis
A3-089	PTB	Bishoftu	Positive	2+	Positive	17.07	18.59	Negative	M. tuberculosis
A10-008	PTB	Adama	Positive	3+	Positive	28.455	30.97	Negative	M. tuberculosis
A10-054	PTB	Adama	Negative		Positive	15.685	18.695	Negative	M. tuberculosis
A3-020	PTB	Bishoftu	Positive	2+	Positive	14.595	16.56	Negative	M. tuberculosis
A4-013	PTB	Bishoftu	Negative		Positive	15.97	17.49	Negative	M. tuberculosis
A4-029	PTB	Bishoftu	Positive	Scanty	Positive	28.855	27.29	Negative	M. tuberculosis
A3-088	PTB	Bishoftu	Positive	1+	Positive	18.4	20.65	Negative	M. tuberculosis
A4-024	PTB	Bishoftu	Negative		Positive	15.925	18.055	Negative	M. tuberculosis
A3-010	PTB	Bishoftu	Positive	Scanty	Positive	16.055	18.01	Negative	M. tuberculosis
A3-069	PTB	Bishoftu	Positive	1+	Positive	14.28	16.415	Negative	M. tuberculosis
A3-040	PTB	Bishoftu	Positive	1+	Positive	12.815	14.65	Negative	M. tuberculosis
A3-116	PTB	Bishoftu	Positive	2+	Positive	22.675	26.725	Negative	M. tuberculosis
A10-002	PTB	Adama	Positive	1+	Positive	15.43	16.61	Negative	M. tuberculosis
A3-003	PTB	Bishoftu	Negative		Positive	14.76	16.685	Negative	M. tuberculosis
A3-023	PTB	Bishoftu	Negative		Positive	15.415	18.05	Negative	M. tuberculosis
A3-068	PTB	Bishoftu	Negative		Positive	15.6	18.565	Negative	M. tuberculosis
A3-061	PTB	Bishoftu	Positive	1+	Positive	25.915	29.03	Negative	M. tuberculosis
A3-086	PTB	Bishoftu	Positive	1+	Positive	14.93	17.815	Negative	M. tuberculosis
A3-014	PTB	Bishoftu	Negative		Positive	16.735	18.47	Negative	M. tuberculosis
A4-006	PTB	Bishoftu	Positive	Scanty	Positive	17.61	20.385	Negative	M. tuberculosis
A3-117	PTB	Bishoftu	Positive	1+	Positive	17.295	18.15	Negative	M. tuberculosis
A3-043	PTB	Bishoftu	Negative		Positive	16.06	17.64	Negative	M. tuberculosis
A7-003	PTB	Holeta	Negative		Positive	10.89	13.655	Negative	M. tuberculosis
A10-050	PTB	Adama	Negative		Positive	16.86	17.69	Negative	M. tuberculosis
A3-129	PTB	Bishoftu	Negative		Positive	27.31	28.67	Negative	M. tuberculosis
A3-131	PTB	Bishoftu	Negative		Positive	16.175	16.385	Negative	M. tuberculosis
A3-006	PTB	Bishoftu	Positive	3+	Positive	19.32	21.19	Negative	M. tuberculosis
A7-001	PTB	Holeta	Positive	1+	Positive	21.125	24.135	Negative	M. tuberculosis
A10-030	PTB	Adama	Negative		Positive	16.63	18.295	Negative	M. tuberculosis
A8-002	PTB	Adama	Positive	1+	Positive	17.975	20.955	Negative	M. tuberculosis
A10-027	PTB	Adama	Positive	2+	Positive	16.96	18.145	Negative	M. tuberculosis
A3-097	PTB	Bishoftu	Positive	1+	Positive	15.955	17.42	Negative	M. tuberculosis
A10-011	PTB	Adama	Positive	2+	Positive	15.8	19.115	Negative	M. tuberculosis
A3-125	PTB	Bishoftu	Negative		Positive	16.605	17.6	Negative	M. tuberculosis
A3-032	PTB	Bishoftu	Positive	2+	Positive	16.64	18.845	Negative	M. tuberculosis
A4-028	PTB	Bishoftu	Negative		Positive	18.995	21.8	Negative	M. tuberculosis
A5-002	PTB	Sendafa	Positive	3+	Positive	17.44	20.39	Negative	M. tuberculosis
A4-026	PTB	Bishoftu	Positive	Scanty	Positive	13.845	15.41	Negative	M. tuberculosis
A3-033	PTB	Bishoftu	Negative		Positive	15.575	17.36	Negative	M. tuberculosis
A3-024	PTB	Bishoftu	Positive	1+	Positive	12.71	14.75	Negative	M. tuberculosis
A3-085	PTB	Bishoftu	Positive	3+	Positive	13.655	19.145	Negative	M. tuberculosis
A3-102	PTB	Bishoftu	Positive	3+	Positive	27.97	31.13	Negative	M. tuberculosis
A3-081	PTB	Bishoftu	Negative		Positive	15.595	20.23	Negative	M. tuberculosis
A5-005	PTB	Sendafa	Positive	3+	Positive	18.075	20.405	Negative	M. tuberculosis
A5-021	PTB	Sendafa	Positive	3+	Positive	16.03	18.18	Negative	M. tuberculosis
A3-066	PTB	Bishoftu	Positive	1+	Positive	24.285	27.48	Negative	M. tuberculosis
A3-121	PTB	Bishoftu	Negative		Positive	25.1	24.26	Negative	M. tuberculosis
A3-111	PTB	Bishoftu	Positive	Scanty	Positive	15.35	17.035	Negative	M. tuberculosis
A10-060	PTB	Adama	Negative		Positive	18.27	26.535	Negative	M. tuberculosis
A3-114	PTB	Bishoftu	Positive	1+	Positive	16.085	Negative	17.825	M. bovis
A10-032	PTB	Adama	Negative		Positive	16.02	18.035	Negative	M. tuberculosis
A3-001	PTB	Bishoftu	Negative		Positive	10.565	12.77	Negative	M. tuberculosis
A3-012	PTB	Bishoftu	Positive	1+	Positive	13.53	15.575	Negative	M. tuberculosis
A3-050	PTB	Bishoftu	Positive	3+	Positive	17.31	19.5	Negative	M. tuberculosis
A3-133	PTB	Bishoftu	Negative		Positive	14.51	18.56	Negative	M. tuberculosis
A7-010	PTB	Holeta	Positive	1+	Positive	13.905	15.93	Negative	M. tuberculosis
A3-037	PTB	Bishoftu	Positive	1+	Positive	14.705	17.03	Negative	M. tuberculosis
A10-058	PTB	Adama	Positive	1+	Positive	18.045	22.515	Negative	M. tuberculosis
A7-004	PTB	Holeta	Positive	2+	Positive	12.86	14.54	Negative	M. tuberculosis
A4-016	PTB	Bishoftu	Positive	3+	Positive	13.51	Negative	17.37	M. bovis
A9-016	PTB	Sebeta	Negative		Positive	13.3	Negative	16.205	M. bovis
A10-020	PTB	Adama	Positive	1+	Positive	15.975	21.31	Negative	M. tuberculosis
A10-053	PTB	Adama	Negative		Positive	17.71	22.06	Negative	M. tuberculosis
A10-013	PTB	Adama	Positive	3+	Positive	14.765	18.755	Negative	M. tuberculosis
A3-090	PTB	Bishoftu	Positive	2+	Positive	12.91	15.895	Negative	M. tuberculosis
A3-027	PTB	Bishoftu	Negative		Positive	15.25	17.765	Negative	M. tuberculosis
A5-014	PTB	Sendafa	Positive	Scanty	Positive	16.135	17.83	Negative	M. tuberculosis
A10-010	PTB	Adama	Positive	1+	Positive	15.35	19.305	Negative	M. tuberculosis
A4-007	PTB	Bishoftu	Positive	1+	Positive	17.585	20.945	Negative	M. tuberculosis
A3-076	PTB	Bishoftu	Positive	Scanty	Positive	14.85	18.635	Negative	M. tuberculosis
A10-061	PTB	Adama	Positive	1+	Positive	17.375	21.035	Negative	M. tuberculosis
A3-044	PTB	Bishoftu	Negative		Positive	16.69	19.35	Negative	M. tuberculosis
A3-136	PTB	Bishoftu	Negative		Positive	18.235	20.56	Negative	M. tuberculosis
A3-007	PTB	Bishoftu	Negative		Positive	13.22	15.21	Negative	M. tuberculosis
A5-022	PTB	Sendafa	Positive	2+	Positive	13.79	16.85	Negative	M. tuberculosis
A4-011	PTB	Bishoftu	Positive	Scanty	Positive	16.56	19.125	Negative	M. tuberculosis
A3-004	PTB	Bishoftu	Positive	1+	Positive	13.735	14.975	Negative	M. tuberculosis
A10-039	PTB	Adama	Negative		Positive	15.825	15.215	Negative	M. tuberculosis
A5-013	PTB	Sendafa	Positive	2+	Positive	15.15	17.56	Negative	M. tuberculosis
A3-142	PTB	Bishoftu	Negative		Positive	17.04	20.935	Negative	M. tuberculosis
A3-038	PTB	Bishoftu	Positive	Scanty	Positive	14.225	15.91	Negative	M. tuberculosis
A10-031	PTB	Adama	Positive	1+	Positive	13.59	17.045	Negative	M. tuberculosis
A10-042	PTB	Adama	Negative		Positive	16.4	17.085	Negative	M. tuberculosis
A10-045	PTB	Adama	Negative		Positive	16.15	17.645	Negative	M. tuberculosis
A5-023	PTB	Sendafa	Positive	3+	Positive	14.095	15.775	Negative	M. tuberculosis
A10-034	PTB	Adama	Negative		Positive	17.725	14.3	Negative	M. tuberculosis
A10-052	PTB	Adama	Negative		Positive	17.6	21.07	Negative	M. tuberculosis
A3-113	PTB	Bishoftu	Negative		Positive	15.435	Negative	18.35	M. bovis
A3-132	PTB	Bishoftu	Negative		Positive	35.475	36.605	Negative	M. tuberculosis
A10-046	PTB	Adama	Negative		Positive	16.165	17.065	Negative	M. tuberculosis
A5-011	PTB	Sendafa	Negative		Positive	13.86	16.72	Negative	M. tuberculosis
A3-030	PTB	Bishoftu	Positive	1+	Positive	15.31	17.085	Negative	M. tuberculosis
A10-062	PTB	Adama	Negative		Positive	16.54	21.395	Negative	M. tuberculosis
A7-007	PTB	Holeta	Negative		Positive	15.78	18.05	Negative	M. tuberculosis
A5-010	PTB	Sendafa	Negative		Positive	14.885	16.875	Negative	M. tuberculosis
A4-015	PTB	Bishoftu	Positive	1+	Positive	17.06	19.005	Negative	M. tuberculosis
A4-008	PTB	Bishoftu	Positive	1+	Positive	14.56	17.085	Negative	M. tuberculosis
A3-060	PTB	Bishoftu	Negative		Positive	29.575	31.74	Negative	M. tuberculosis
A10-017	PTB	Adama	Positive	2+	Positive	13.19	18.255	Negative	M. tuberculosis
A3-115	PTB	Bishoftu	Positive	1+	Positive	13.69	16.45	Negative	M. tuberculosis
A3-139	PTB	Bishoftu	Negative		Positive	17.735	21.63	Negative	M. tuberculosis
A3-100	PTB	Bishoftu	Positive	1+	Positive	15.4	17.105	Negative	M. tuberculosis
A10-051	PTB	Adama	Negative		Positive	16.255	19.58	Negative	M. tuberculosis
A3-128	PTB	Bishoftu	Negative		Positive	16.315	15.845	Negative	M. tuberculosis
A3-016	PTB	Bishoftu	Negative		Positive	15.63	17.405	Negative	M. tuberculosis
A3-062	PTB	Bishoftu	Negative		Positive	30.58	33.425	Negative	M. tuberculosis
A3-137	PTB	Bishoftu	Negative		Positive	21.71	21.695	Negative	M. tuberculosis
A3-109	PTB	Bishoftu	Negative		Positive	19.815	22.41	Negative	M. tuberculosis
A10-018	PTB	Adama	Positive	1+	Positive	16.075	19.785	Negative	M. tuberculosis
A3-134	PTB	Bishoftu	Negative		Positive	16.08	19.5	Negative	M. tuberculosis
A1-084	TBLN	AHRI/ALERT	Negative		Positive	20.155	Negative	22.2	M. bovis
A1-021	TBLN	Adama	Positive	Scanty	Positive	12.08	14.155	Negative	M. tuberculosis
A1-027	TBLN	Bishoftu	Negative		Positive	17.875	19.485	Negative	M. tuberculosis
A1-007	TBLN	AHRI/ALERT	Negative		Positive	12.98	13.97	Negative	M. tuberculosis
A1-056	TBLN	Bishoftu	Negative		Positive	12.395	14.575	Negative	M. tuberculosis
A1-051	TBLN	Bishoftu	Negative		Positive	29.49	34.92	Negative	M. tuberculosis
A1-016	TBLN	Adama	Negative		Positive	12.02	14.19	Negative	M. tuberculosis
A1-082	TBLN	Bishoftu	Negative		Positive	17.85	19.42	Negative	M. tuberculosis
A1-018	TBLN	Adama	Negative		Positive	13.745	15.475	Negative	M. tuberculosis
A1-023	TBLN	Bishoftu	Negative		Positive	15.985	17.79	Negative	M. tuberculosis
A1-037	TBLN	Bishoftu	Negative		Positive	12.9	14.93	Negative	M. tuberculosis
A1-053	TBLN	Bishoftu	Negative		Positive	18.055	19.455	Negative	M. tuberculosis
A1-011	TBLN	Adama	Negative		Positive	16.705	18.11	Negative	M. tuberculosis
A1-064	TBLN	Bishoftu	Negative		Positive	15.71	20.39	Negative	M. tuberculosis
A1-044	TBLN	Adama	Negative		Positive	31.305	36.885	Negative	M. tuberculosis
A1-028	TBLN	Bishoftu	Negative		Positive	11.305	13.285	Negative	M. tuberculosis
A1-083	TBLN	AHRI/ALERT	Negative		Positive	13.49	14.965	Negative	M. tuberculosis
A1-065	TBLN	Bishoftu	Negative		Positive	15.1	19.06	Negative	M. tuberculosis
A1-041	TBLN	Bishoftu	Negative		Positive	15.705	14.605	Negative	M. tuberculosis
A1-031	TBLN	AHRI/ALERT	Negative		Positive	16.115	17.9	Negative	M. tuberculosis
A1-093	TBLN	AHRI/ALERT	Negative		Positive	18.025	19.77	Negative	M. tuberculosis
A1-055	TBLN	Adama	Positive	1+	Positive	16.94	20.255	Negative	M. tuberculosis
A1-040	TBLN	Bishoftu	Positive	1+	Positive	13.51	15.69	Negative	M. tuberculosis
A1-097	TBLN	Bishoftu	Negative		Positive	19.32	20.27	Negative	M. tuberculosis
A1-029	TBLN	AHRI/ALERT	Negative		Positive	12.575	13.765	Negative	M. tuberculosis
A1-015	TBLN	Adama	Negative		Positive	19.045	20.59	Negative	M. tuberculosis
A1-032	TBLN	AHRI/ALERT	Negative		Positive	14.055	15.26	Negative	M. tuberculosis
A1-067	TBLN	Bishoftu	Negative		Positive	15.015	19.055	Negative	M. tuberculosis
A1-098	TBLN	Bishoftu	Negative		Positive	21.585	19.43	Negative	M. tuberculosis
A1-099	TBLN	Bishoftu	Negative		Positive	13.6	17.81	Negative	M. tuberculosis
A1-062	TBLN	Adama	Negative		Positive	17.2	20.745	Negative	M. tuberculosis
A1-058	TBLN	Adama	Negative		Positive	16.445	19.79	Negative	M. tuberculosis
A1-024	TBLN	Bishoftu	Negative		Positive	13.855	15.285	Negative	M. tuberculosis
A1-005	TBLN	AHRI/ALERT	Negative		Positive	24.08	29.195	Negative	M. tuberculosis
A1-070	TBLN	Bishoftu	Negative		Positive	17.06	20.29	Negative	M. tuberculosis
A1-096	TBLN	Bishoftu	Negative		Positive	25.525	28.055	Negative	M. tuberculosis
A1-034	TBLN	AHRI/ALERT	Negative		Positive	12.475	13.975	Negative	M. tuberculosis
A1-017	TBLN	Bishoftu	Negative		Positive	12.365	14.21	Negative	M. tuberculosis
A1-072	TBLN	Bishoftu	Negative		Positive	14.96	16.08	Negative	M. tuberculosis
A1-052	TBLN	Bishoftu	Negative		Positive	13.44	15.01	Negative	M. tuberculosis
A1-046	TBLN	Bishoftu	Negative		Positive	17.085	16.965	Negative	M. tuberculosis
A1-036	TBLN	Bishoftu	Negative		Positive	14.29	16.275	Negative	M. tuberculosis
A1-020	TBLN	Adama	Negative		Positive	12.675	14.585	Negative	M. tuberculosis
A10-041	PTB	Adama	Negative		Positive	17.025	19.63	Negative	M. tuberculosis
A3-079	PTB	Bishoftu	Positive	2+	Positive	15.465	19.78	Negative	M. tuberculosis
A3-105	PTB	Bishoftu	Positive	2+	Positive	14.015	16.585	Negative	M. tuberculosis
A10-048	PTB	Adama	Negative		Positive	17.355	17.995	Negative	M. tuberculosis
A4-021	PTB	Bishoftu	Negative		Positive	27.685	36.84	Negative	M. tuberculosis
A10-025	PTB	Adama	Positive	3+	Positive	16.985	18.47	Negative	M. tuberculosis
A3-047	PTB	Bishoftu	Positive	2+	Positive	14.81	17.035	Negative	M. tuberculosis
A7-005	PTB	Holeta	Positive	Scanty	Positive	30.985	28.885	Negative	M. tuberculosis
A5-006	PTB	Sendafa	Negative		Positive	14.31	16.575	Negative	M. tuberculosis
A10-049	PTB	Adama	Negative		Positive	16.24	17.99	Negative	M. tuberculosis
A10-033	PTB	Adama	Negative		Positive	15.575	15.535	Negative	M. tuberculosis
A3-072	PTB	Bishoftu	Positive	2+	Positive	13.665	18.695	Negative	M. tuberculosis
A10-019	PTB	Adama	Positive	1+	Positive	14.765	19.735	Negative	M. tuberculosis
A7-006	PTB	Holeta	Negative		Positive	28.545	30.1	Negative	M. tuberculosis
A3-005	PTB	Bishoftu	Positive	1+	Positive	13.52	15.355	Negative	M. tuberculosis
A10-023	PTB	Adama	Negative		Positive	16.53	19.82	Negative	M. tuberculosis
A3-092	PTB	Bishoftu	Positive	1+	Positive	14.19	15.41	Negative	M. tuberculosis
A4-003	PTB	Bishoftu	Negative		Positive	34.29	33.915	Negative	M. tuberculosis
A5-007	PTB	Sendafa	Positive	2+	Positive	18.175	20.685	Negative	M. tuberculosis
A4-018	PTB	Bishoftu	Negative		Positive	13.72	15.88	Negative	M. tuberculosis
A3-082	PTB	Bishoftu	Negative		Positive	21.41	25.72	Negative	M. tuberculosis
A3-029	PTB	Bishoftu	Negative		Positive	15.83	17.025	Negative	M. tuberculosis
A3-141	PTB	Bishoftu	Positive	2+	Positive	18.92	24.77	Negative	M. tuberculosis
A1-054	TBLN	Adama	Negative		Positive	11.49	16.675	Negative	M. tuberculosis
A1-008	TBLN	Bishoftu	Negative		Positive	15.365	17.45	Negative	M. tuberculosis
A1-009	TBLN	Bishoftu	Negative		Positive	17.15	19.98	Negative	M. tuberculosis
A1-094	TBLN	AHRI/ALERT	Negative		Positive	14.76	16.89	Negative	M. tuberculosis
A1-025	TBLN	Bishoftu	Negative		Positive	15.735	16.89	Negative	M. tuberculosis
A1-086	TBLN	AHRI/ALERT	Negative		Positive	13.24	16.785	Negative	M. tuberculosis
A1-001	TBLN	AHRI/ALERT	Negative		Positive	31.29	32.06	Negative	M. tuberculosis
A1-049	TBLN	Bishoftu	Negative		Positive	16.59	17.43	Negative	M. tuberculosis
A1-047	TBLN	Bishoftu	Negative		Positive	15.885	14.665	Negative	M. tuberculosis
A3-026	PTB	Bishoftu	Positive	1+	Positive	21.07	23.815	Negative	M. tuberculosis
A3-018	PTB	Bishoftu	Negative		Positive	15.3	17.275	Negative	M. tuberculosis
A10-055	PTB	Adama	Negative		Positive	16.125	19.94	Negative	M. tuberculosis
A4-005	PTB	Bishoftu	Negative		Positive	13.35	12.4	Negative	M. tuberculosis
A1-050	TBLN	Bishoftu	Negative		Positive	17.325	18.985	Negative	M. tuberculosis
A1-030	TBLN	Bishoftu	Negative		Positive	14.75	16.205	Negative	M. tuberculosis
A1-039	TBLN	Adama	Negative		Positive	11.705	13.55	Negative	M. tuberculosis
A1-019	TBLN	Adama	Negative		Positive	14.19	15.415	Negative	M. tuberculosis
A1-013	TBLN	Adama	Negative		Positive	13.6	15.215	Negative	M. tuberculosis

## Sheet: Table S 2
Participant Code	Type of TB disease	District	Smear Microscopy	smear grade	culture result	IS1081 Average ct value	RD9 _Average ct value	RD4-Average ct value	qPCR_direct samples ( Culture Negatives)
A10-070	PTB	Adama	Negative		Negative	Negative	NA	NA	Negative
A1-080	TBLN	Adama	Negative		Negative	Negative	NA	NA	Negative
A1-087	TBLN	AHRI/ALERT	Negative		Negative	Negative	NA	NA	Negative
A1-081	TBLN	Bishoftu	Negative		Negative	Negative	NA	NA	Negative
A10-065	PTB	Adama	Negative		Negative	Negative	NA	NA	Negative
A5-009	PTB	Sendafa	Negative		Negative	Negative	NA	NA	Negative
A10-067	PTB	Adama	Negative		Negative	Negative	NA	NA	Negative
A9-013	PTB	Sebeta	Negative		Negative	Negative	NA	NA	Negative
A9-021	PTB	Sebeta	Negative		Negative	Negative	NA	NA	Negative
A9-024	PTB	Sebeta	Negative		Negative	Negative	NA	NA	Negative
A10-066	PTB	Adama	Negative		Negative	Negative	NA	NA	Negative
A10-063	PTB	Adama	Negative		Negative	Negative	NA	NA	Negative
A3-143	PTB	Bishoftu	Negative		Negative	Negative	NA	NA	Negative
A1-077	TBLN	Bishoftu	Negative		Negative	Negative	NA	NA	Negative
A1-073	TBLN	Adama	Negative		Negative	Negative	NA	NA	Negative
A1-076	TBLN	Adama	Negative		Negative	Negative	NA	NA	Negative
A1-063	TBLN	Adama	Negative		Negative	Negative	NA	NA	Negative
A1-026	TBLN	Adama	Negative		Negative	Negative	NA	NA	Negative
A1-022	TBLN	Adama	Negative		Negative	Negative	NA	NA	Negative
A1-042	TBLN	Bishoftu	Negative		Negative	Negative	NA	NA	Negative
A1-078	TBLN	Adama	Negative		Negative	Negative	NA	NA	Negative
A1-074	TBLN	Bishoftu	Negative		Negative	Negative	NA	NA	Negative
A1-069	TBLN	Bishoftu	Negative		Negative	Negative	NA	NA	Negative
A1-090	TBLN	Bishoftu	Negative		Negative	Negative	NA	NA	Negative
A1-038	TBLN	Bishoftu	Negative		Negative	Negative	NA	NA	Negative
A1-060	TBLN	Adama	Negative		Negative	Negative	NA	NA	Negative
A1-092	TBLN	AHRI/ALERT	Negative		Negative	Negative	NA	NA	Negative
A1-091	TBLN	Bishoftu	Negative		Negative	Negative	NA	NA	Negative
A1-089	TBLN	Bishoftu	Negative		Negative	Negative	NA	NA	Negative
A3-120	PTB	Bishoftu	Negative		Negative	Negative	NA	NA	Negative
A1-004	TBLN	AHRI/ALERT	Negative		Negative	Negative	NA	NA	Negative
A9-015	PTB	Sebeta	Negative		Negative	Negative	NA	NA	Negative
A1-088	TBLN	AHRI/ALERT	Negative		Negative	Negative	NA	NA	Negative
A1-071	TBLN	Bishoftu	Negative		Negative	Negative	NA	NA	Negative
A3-045	PTB	Bishoftu	Negative		Negative	Negative	NA	NA	Negative
A3-135	PTB	Bishoftu	Negative		Negative	Negative	NA	NA	Negative
A3-144	PTB	Bishoftu	Negative		Negative	Negative	NA	NA	Negative
A10-001	PTB	Adama	Negative		Negative	36.745	Negative	Negative	MTBC
A1-003	TBLN	AHRI/ALERT	Negative		Negative	36.535	Negative	Negative	MTBC
A10-069	PTB	Adama	Negative		Negative	36.52	Negative	Negative	MTBC
A10-074	PTB	Adama	Negative		Negative	36.355	Negative	Negative	MTBC
A3-138	PTB	Bishoftu	Negative		Negative	36.24	Negative	Negative	MTBC
A3-041	PTB	Bishoftu	Negative		Negative	36.145	Negative	Negative	MTBC
A3-127	PTB	Bishoftu	Negative		Negative	36.14	Negative	Negative	MTBC
A10-035	PTB	Adama	Negative		Negative	36.04	Negative	Negative	MTBC
A3-087	PTB	Bishoftu	Negative		Negative	36.005	Negative	Negative	MTBC
A10-068	PTB	Adama	Negative		Negative	35.945	Negative	Negative	MTBC
A1-079	TBLN	Adama	Negative		Negative	35.895	Negative	Negative	MTBC
A10-057	PTB	Adama	Negative		Negative	35.81	37.57	Negative	M. tuberculosis
A10-072	PTB	Adama	Negative		Negative	35.765	Negative	Negative	MTBC
A9-006	PTB	Sebeta	Negative		Negative	35.74	38.06	Negative	M. tuberculosis
A4-027	PTB	Bishoftu	Negative		Negative	35.505	Negative	Negative	MTBC
A10-064	PTB	Adama	Negative		Negative	35.49	Negative	Negative	MTBC
A10-073	PTB	Adama	Negative		Negative	35.44	Negative	Negative	MTBC
A10-075	PTB	Adama	Negative		Negative	35.335	Negative	Negative	MTBC
A5-012	PTB	Sendafa	Negative		Negative	35.325	Negative	Negative	MTBC
A10-040	PTB	Adama	Negative		Negative	35.185	Negative	Negative	MTBC
A3-123	PTB	Bishoftu	Negative		Negative	35.13	Negative	Negative	MTBC
A3-098	PTB	Bishoftu	Negative		Negative	35.125	Negative	Negative	MTBC
A3-140	PTB	Bishoftu	Negative		Negative	35.04	Negative	Negative	MTBC
A3-104	PTB	Bishoftu	Negative		Negative	35.02	Negative	Negative	MTBC
A3-059	PTB	Bishoftu	Negative		Negative	35.02	Negative	Negative	MTBC
A1-095	TBLN	AHRI/ALERT	Negative		Negative	34.985	Negative	Negative	MTBC
A9-004	PTB	Sebeta	Negative		Negative	34.955	Negative	Negative	MTBC
A5-003	PTB	Sendafa	Negative		Negative	34.885	Negative	Negative	MTBC
A3-035	PTB	Bishoftu	Negative		Negative	34.855	37.68	Negative	M. tuberculosis
A10-059	PTB	Adama	Negative		Negative	34.795	Negative	Negative	MTBC
A3-107	PTB	Bishoftu	Negative		Negative	34.775	Negative	Negative	MTBC
A10-076	PTB	Adama	Positive	Scanty	Negative	34.755	Negative	Negative	MTBC
A3-075	PTB	Bishoftu	Negative		Negative	34.73	Negative	Negative	MTBC
A1-057	TBLN	Bishoftu	Negative		Negative	34.72	Negative	Negative	MTBC
A3-118	PTB	Bishoftu	Negative		Negative	34.685	Negative	Negative	MTBC
A3-071	PTB	Bishoftu	Negative		Negative	34.675	Negative	Negative	MTBC
A4-009	PTB	Bishoftu	Negative		Negative	34.49	Negative	Negative	MTBC
A3-122	PTB	Bishoftu	Negative		Negative	34.415	Negative	Negative	MTBC
A3-025	PTB	Bishoftu	Negative		Negative	34.29	Negative	Negative	MTBC
A1-066	TBLN	Bishoftu	Negative		Negative	34.285	Negative	Negative	MTBC
A1-059	TBLN	Adama	Negative		Negative	34.225	Negative	Negative	MTBC
A1-075	TBLN	Adama	Negative		Negative	34.11	Negative	Negative	MTBC
A3-091	PTB	Bishoftu	Negative		Negative	34.065	Negative	Negative	MTBC
A3-042	PTB	Bishoftu	Negative		Negative	33.99	Negative	Negative	MTBC
A4-020	PTB	Bishoftu	Negative		Negative	33.97	Negative	Negative	MTBC
A3-052	PTB	Bishoftu	Negative		Negative	33.66	36.41	Negative	M. tuberculosis
A3-017	PTB	Bishoftu	Negative		Negative	33.65	35.595	Negative	M. tuberculosis
A3-094	PTB	Bishoftu	Negative		Negative	33.645	Negative	Negative	MTBC
A3-015	PTB	Bishoftu	Negative		Negative	33.515	35.835	Negative	M. tuberculosis
A3-077	PTB	Bishoftu	Negative		Negative	33.5	Negative	Negative	MTBC
A3-055	PTB	Bishoftu	Negative		Negative	33.055	35.765	Negative	M. tuberculosis
A1-068	TBLN	Adama	Negative		Negative	32.97	32.945	Negative	M. tuberculosis
A10-014	PTB	Adama	Negative		Negative	32.945	34.99	Negative	M. tuberculosis
A5-019	PTB	Sendafa	Negative		Negative	32.945	34.95	Negative	M. tuberculosis
A3-034	PTB	Bishoftu	Negative		Negative	32.745	35.305	Negative	M. tuberculosis
A9-002	PTB	Sebeta	Negative		Negative	32.715	35.13	Negative	M. tuberculosis
A3-099	PTB	Bishoftu	Negative		Negative	32.71	35.095	Negative	M. tuberculosis
A3-031	PTB	Bishoftu	Negative		Negative	32.69	34.415	Negative	M. tuberculosis
A3-039	PTB	Bishoftu	Negative		Negative	32.685	33.985	Negative	M. tuberculosis
A3-048	PTB	Bishoftu	Negative		Negative	32.495	Negative	Negative	MTBC
A3-046	PTB	Bishoftu	Negative		Negative	32.405	35.395	Negative	M. tuberculosis
A9-011	PTB	Sebeta	Negative		Negative	32.4	34.98	Negative	M. tuberculosis
A9-005	PTB	Sebeta	Negative		Negative	32.37	34.79	Negative	M. tuberculosis
A1-085	TBLN	Adama	Negative		Negative	32.305	Negative	Negative	MTBC
A3-108	PTB	Bishoftu	Negative		Negative	32.29	34.51	Negative	M. tuberculosis
A3-095	PTB	Bishoftu	Negative		Negative	32.22	36.37	Negative	M. tuberculosis
A3-093	PTB	Bishoftu	Negative		Negative	31.85	32.765	Negative	M. tuberculosis
A5-001	PTB	Sendafa	Positive	1+	Negative	31.84	33.745	Negative	M. tuberculosis
A10-007	PTB	Adama	Negative		Negative	31.49	Negative	Negative	MTBC
A10-016	PTB	Adama	Negative		Negative	31.305	Negative	Negative	MTBC
A1-035	TBLN	Adama	Negative		Negative	30.805	32.91	Negative	M. tuberculosis
A4-002	PTB	Bishoftu	Negative		Negative	30.77	35.59	Negative	M. tuberculosis
A1-048	TBLN	Adama	Negative		Negative	30.39	33.375	Negative	M. tuberculosis
A1-045	TBLN	Adama	Negative		Negative	30.18	32.82	Negative	M. tuberculosis
A3-119	PTB	Bishoftu	Negative		Negative	29.94	32.21	Negative	M. tuberculosis
A10-012	PTB	Adama	Negative		Negative	29.905	34.52	Negative	M. tuberculosis
A1-006	TBLN	AHRI/ALERT	Negative		Negative	29.275	32.42	Negative	M. tuberculosis
A3-124	PTB	Bishoftu	Negative		Negative	25.54	31.84	Negative	M. tuberculosis
